# Supplementary material for: A Comprehensive Analysis of Northern versus Liquid Hybridization Assays for mRNAs, Small RNAs, and miRNAs Using a Non-Radiolabeled Approach
Source: Curr Issues Mol Biol. 2021 Jun 22;43(2):457–84. doi: 10.3390/cimb43020036 (PMC8929067; doi:10.3390/cimb43020036)
Supplement: Supplementary file 1 [file cimb-43-00036-s001.zip]

Archive with 1 entries (1 files):
- cimb-1198359-supplementary.pdf
